# Supplementary material for: MUC1-C dependence in treatment-resistant prostate cancer uncovers a target for antibody-drug conjugate therapy
Source: JCI Insight. 2025 Jun 24;10(14):e190924. doi: 10.1172/jci.insight.190924 (PMC12288968; doi:10.1172/jci.insight.190924)
Supplement: Supporting data values [file jciinsight-10-190924-s082.xlsx]

## Sheet: Figure 1A
Fig 1A
	1	2	3	4	5	6	7	8	9	10	11	12				1	2	3	4	5	6	7	8	9	10	11	12
A	16360	15629	8261	9361	7275	4280	3135	2378	3116	2479		590			A	19911	19790	18002	16505	16695	16977	17729	13499	10233	2145		562
B	12064	11089	9588	9505	4855	2589	1896	2141	2387	2539		567			B	20557	18018	16764	17728	17337	17198	18054	15320	10715	5200		560
C	12674	10929	8290	7690	5694	2837	2678	2496	2377	2717		553			C	20007	18716	17590	18172	16535	15219	17779	13800	10473	7123		551
D	12731	11673	9075	8219	6035	2549	2296	1559	2642	2236		554			D	16874	18048	16027	17080	16650	17437	17519	13921	10742	5441		551
E	12942	11650	9653	8146	6555	2071	2327	2450	2150	3215		564			E	21188	18380	19112	18010	17737	17159	18119	17457	17502	8079		558
F	13951	11072	12796	9932	6604	2513	1300	1609	1593	2252		570			F	19088	18872	19535	18655	16378	17864	17988	11761	14771	2404		561
G															G
H															H
Ave.	13453.7	12007	9610.5	8808.83	6169.67	2806.5	2272	2105.5	2377.5	2573	#DIV/0!	566.333			Ave.	19604.2	18637.3	17838.3	17691.7	16888.7	16975.7	17864.7	14293	12406	5065.33	#DIV/0!	557.167
Max	20	ENZ													Max	20	ENZ
Serial dilution	2														Serial dilution	2
Cell Viability															Cell Viability
Conc.	0	0.078125	0.15625	0.3125	0.625	1.25	2.5	5	10	20		Background			Conc.	0	0.078125	0.15625	0.3125	0.625	1.25	2.5	5	10	20		Background
#1	1.22552	1.1688	0.597072	0.682427	0.520563	0.288164	0.199317	0.140577	0.197843	0.148414		#REF!			#1	1.01611	1.00976	0.915884	0.837288	0.847264	0.862069	0.901551	0.679468	0.507998	0.083364		#REF!
#2	0.892168	0.816512	0.700041	0.693601	0.332782	0.15695	0.103176	0.122187	0.141276	0.15307		#REF!			#2	1.05003	0.916724	0.850886	0.901498	0.88097	0.873672	0.918614	0.775074	0.533304	0.243757		#REF!
#3	0.939501	0.804097	0.599322	0.552765	0.397884	0.176194	0.163856	0.149734	0.1405	0.166882		#REF!			#3	1.02115	0.95337	0.894253	0.924809	0.838864	0.769771	0.904176	0.695271	0.520598	0.344717		#REF!
#4	0.943924	0.861828	0.660235	0.593813	0.424344	0.153846	0.134214	0.0770265	0.161063	0.129559		#REF!			#4	0.856662	0.918299	0.812193	0.867477	0.844901	0.88622	0.890525	0.701624	0.534721	0.25641		#REF!
#5	0.960297	0.860043	0.705085	0.588149	0.464694	0.116755	0.13662	0.146164	0.122886	0.205525		#REF!			#5	1.08315	0.935729	0.97416	0.916304	0.901971	0.871625	0.922026	0.88727	0.889633	0.394909		#REF!
#6	1.03859	0.815193	0.948968	0.726734	0.468496	0.151053	0.0569293	0.0809063	0.0796648	0.1308		#REF!			#6	0.9729	0.96156	0.996369	0.950167	0.830621	0.908638	0.915148	0.58822	0.746251	0.0969619		#REF!
#7															#7
#8															#8
Ave.	1	0.887745	0.701787	0.639582	0.434794	0.173827	0.132352	0.119433	0.140539	0.155708	#DIV/0!	#REF!			Ave.	1	0.94924	0.907291	0.89959	0.857432	0.861999	0.908673	0.721155	0.622084	0.236686	#DIV/0!	#REF!

## Sheet: Figure 1B
Figure 1B
	LnCaP
	WT	ER
GAPDH	20.3603	20.0205
	20.6958	20.097
	20.333	20.2589
	20.5057	20.1027
	20.4737	20.1198
MUC1	31.5544	30.3897
	31.5938	30.6062
	32.1465	30.5221
	32.028	30.3692
	31.8307	30.4718

## Sheet: Figure 1C
Fig. 1C
	WT1	WT2	WT3	ER1	ER2	ER3
NOTCH2	0.87897	0.877616	0.825113	1.68266	1.35705	1.70931
NOTCH1	0.89402	0.589116	0.534075	1.09594	0.862628	1.386
CD44	0.436448	1.1404	1.97801	1.88345	1.24615	1.06455
PROM1	0.865302	1.17822	1.14233	1.52109	1.31499	1.11295
BMI1	0.598085	2.05084	0.404012	1.30882	3.16213	3.73076
KLF4	1.08869	1.17668	0.94367	11.5431	10.4243	11.8578
SOX2	0.403159	1.96598	0.186178	3.12199	8.8449	8.86622
NCAM1	0.587796	1.36536	0.208978	0.888304	1.81512	1.1279
INSM1	1.55528	1.05165	0.677305	2.25192	1.83618	1.14402
NEUROD1	0.887082	1.61022	0.598398	2.75631	4.02858	6.64953
PEG10	1.50711	0.747382	0.624095	10.9355	12.5314	12.3179
SYP	0.878223	1.57355	0.200704	1.11007	1.81282	0.998339
ASCL1	0.593965	1.35513	0.372979	1.77899	3.18716	5.72989
POU3F2	0.780645	1.59435	0.109866	1.95733	8.14068	3.28306
MYCN	0.935196	1.87105	0.177588	1.91117	6.38295	7.19951
MYC	1.36666	1.74196	0.115964	1.13869	2.27525	3.61765
MUC1	0.38437	0.772033	0.363717	2.36409	1.90728	2.53468

## Sheet: Figure 1E
Fig. 1E	Colony formation assay
		n=1	n=2	n=3
	LNCaP WT	0.117	0.12	0.117
	LNCaP ER	0.445	0.377	0.357

## Sheet: Figure 1F
Fig. 1F
Tumor Sphere assay
	WT			ER
	n=1	n=2	n=3	n=1	n=2	n=3
Sphere count	7	5	9	16	21	22

## Sheet: Figure 1H
Fig. 1H
Colony formation assay
		n=1	n=2	n=3
LNCaP-ER/tet-MUC1shRNA	DOX-	0.439	0.435	0.4
	DOX+	0.124	0.122	0.123

## Sheet: Figure 1I
Tumor Sphere assay
	DOX-			DOX+
LNCaP-ER/tet-MUC1shRNA	n=1	n=2	n=3	n=1	n=2	n=3
Sphere count	18	24	19	2	4	3

## Sheet: Figure 1K
Fig 1K
Colony formation assay
		n=1	n=2	n=3
LNCaP	WT	0.222	0.226	0.227
	OE	2.323	2.566	2.534

## Sheet: Figure 1L
Fig. 1L
Tumor Sphere assay
	WT			OE
LNCaP	n=1	n=2	n=3	n=1	n=2	n=3
Sphere count	9	7	5	46	53	55

## Sheet: Figure 1M
Fig. 1M
		1	2	3	4	5	6	7	8	9	10	11	12			1	2	3	4	5	6	7	8	9	10	11	12
	A	3351	3170	3951	3630	3795	3574	3436	3144	2858	2211		605		A	3973	4380	4218	4170	3787	2812	3160	1892	818	824		1236
	B	3560	3410	3225	3238	3764	3312	3505	3400	2912	2349		668		B	3830	4506	4113	4162	3529	3324	2797	1800	866	913		785
	C	3471	3270	3384	3286	3373	3693	3404	3530	3140	2577		639		C	4190	3182	3932	3819	3501	2369	2412	1658	666	755		610
	D	3280	3540	3358	3142	3465	3074	3530	3075	2935	2668		680		D	2849	3626	2860	3233	3111	2476	2607	1342	659	841		595
	E	3275	3026	3188	3155	3385	3155	3228	2789	2554	2144		739		E	3506	3447	3301	3323	3724	3866	2041	1448	672	673		599
	F	3530	3434	3098	2930	2864	3141	3226	3023	2877	1985		652		F	4602	3994	3900	4560	3656	2160	1767	1101	654	698		608
	G														G
	H														H
	Ave.	3411.17	3308.33	3367.33	3230.17	3441	3324.83	3388.17	3160.17	2879.33	2322.33	#DIV/0!	663.833		Ave.	3825	3855.83	3720.67	3877.83	3551.33	2834.5	2464	1540.17	722.5	784	#DIV/0!	738.833
	Max	20	ENZA												Max	20	ENZA
	Serial dilution	2													Serial dilution	2
	Cell Viability														Cell Viability
	Conc.	0	0.078125	0.15625	0.3125	0.625	1.25	2.5	5	10	20		Background		Conc.	0	0.078125	0.15625	0.3125	0.625	1.25	2.5	5	10	20		Background
	#1	0.9781	0.912218	1.19649	1.07965	1.13971	1.05927	1.00904	0.902754	0.798653	0.563152		#REF!		#1	1.04796	1.17983	1.12734	1.11179	0.987687	0.671761	0.784522	0.373657	0.0256521	0.0275963		#REF!
	#2	1.05417	0.999575	0.932237	0.936969	1.12843	0.963904	1.03415	0.995935	0.818309	0.613383		#REF!		#2	1.00162	1.22066	1.09332	1.1092	0.904088	0.837663	0.666901	0.343846	0.0412054	0.0564346		#REF!
	#3	1.02178	0.948617	0.990112	0.954441	0.986108	1.10258	0.997391	1.04325	0.901298	0.696372		#REF!		#3	1.11827	0.791651	1.03467	0.998056	0.895015	0.528217	0.54215	0.297834	-0.0235999	0.00523843		#REF!
	#4	0.952257	1.04689	0.980648	0.902026	1.01959	0.877275	1.04325	0.877639	0.82668	0.729495		#REF!		#4	0.68375	0.935519	0.687314	0.808176	0.768645	0.562888	0.605336	0.195442	-0.0258681	0.0331047		#REF!
	#5	0.950437	0.859803	0.91877	0.906758	0.990476	0.906758	0.933329	0.773538	0.688	0.538765		#REF!		#5	0.896636	0.877518	0.83021	0.837339	0.967273	1.01329	0.421937	0.229789	-0.0216558	-0.0213317		#REF!
	#6	1.04325	1.00831	0.886011	0.82486	0.800837	0.901662	0.932601	0.858711	0.805569	0.480891		#REF!		#6	1.25177	1.05476	1.0243	1.23816	0.94524	0.460496	0.333153	0.117352	-0.0274883	-0.0132311		#REF!
	#7														#7
	#8														#8
	Ave.	1	0.96257	0.984045	0.934118	1.01086	0.968576	0.991628	0.908639	0.806418	0.603676	#DIV/0!	#REF!		Ave.	1	1.00999	0.966193	1.01712	0.911325	0.679052	0.559	0.259653	-0.00529243	0.0146352	#DIV/0!	#REF!

[truncated: 65 more sheets: Figure 1N, Figure S1A, Figure S1B, Figure S1I, Figure 2E, Figure 2G, Figure 2I, Figure 2J, Fig 2L, Figure 2M, Fig S2D, Fig S2E, Fig S2F, Figure 3A, Figure 3B, Figure 3D, Figure 3E, Figure 3G, Figure 3H, Figure 3J …]
